# Supplementary material for: Effect of forward moment on recovery motion against tripping
Source: PLoS One. 2024 Feb 14;19(2):e0298045. doi: 10.1371/journal.pone.0298045 (PMC10866475; doi:10.1371/journal.pone.0298045)
Supplement: S1 Table — Calculated parameters of each trial of each subject. This table was used to perform factor analysis. (CSV) [file pone.0298045.s001.csv]

Sub_num	Condition		Knee_FS	Hip_FS	Trunk_FS	COM vel_FS	Steplength_FS	Steptime_FS	Knee_SS	Hip_SS	Trunk_SS	COM vel_SS	Steplength_SS	Steptime_SS	MAX_N	MAX	INTEGRAL	MEAN	Time_to_PEAk	Difference	Proportion	AM_N_FS	Triptiming	MOS.FS	MOS.SS
Sub.1	Normal	1	110.3290629	47.38479326	18.79699219	-0.342167463	0.635015357	0.583333333	77.29891508	28.12333673	14.58945462	-0.198609528	0.597140746	0.375	0.041387461	4.362238409	1.709757156	0.027345401	0.45	0.054019782	1.305220958	-0.012632321	0.742424242	0.053830908	0.176881397
Sub.1	Normal	2	105.7927946	42.02967599	12.27848469	-0.309389722	0.623414459	0.491666667	80.13814112	35.21096432	6.21239139	-0.06287114	0.541767406	0.525	0.038588699	4.067248898	1.336189808	0.02543299	0.433333334	0.023747227	0.615393299	0.014841472	0.73943662	0.035313953	0.082889839
Sub.1	Normal	3	106.2401412	41.70264464	14.25810608	-0.453776951	0.654247784	0.458333333	77.34604421	34.64954223	8.029683469	-0.130370299	0.601659052	0.491666667	0.040160563	4.232923322	1.408038889	0.028767806	0.4	0.019948342	0.496714695	0.020212221	0.794117647	-0.04688628	0.09376946
Sub.1	Normal	4	107.5768394	39.33965926	11.45861439	-0.316329284	0.59436602	0.433333334	75.47688439	31.58645449	7.377820328	-0.117896829	0.583114753	0.533333333	0.038663823	4.075166907	1.008859833	0.021760702	0.366666667	0.020494111	0.530059089	0.018169712	0.718309859	0.042549796	0.155337194
Sub.1	Normal	5	103.3992054	39.18681191	18.85549823	-0.419592842	0.639080788	0.466666667	75.88705052	28.49247593	18.0896075	-0.230238831	0.566112715	0.466666666	0.054990608	5.796010063	1.676480524	0.033698098	0.4	0.030845683	0.560926387	0.024144925	0.765151515	0.02387483	0.084473937
Sub.1	Normal	6	106.7526162	42.21591013	11.86329691	-0.391028491	0.586593178	0.458333333	77.87618802	31.95680526	7.664365981	-0.143778544	0.646046638	0.475	0.034440641	3.630043601	1.099509359	0.022292774	0.349999999	0.03118248	0.905397759	0.003258162	0.776119403	0.150430865	0.298031424
Sub.1	Pull	1	111.0406082	43.83590912	24.49645045	-0.511158799	0.785066255	0.533333334	85.0025888	32.98875053	16.77868857	-0.391525799	0.611070619	0.408333333	0.065818895	6.937311576	2.175219376	0.038174598	0.175	0.085784842	1.303346722	-0.019965946	0.725352113	-0.114492348	0.037484842
Sub.1	Pull	2	114.1285223	41.04329796	17.70708189	-0.587791594	0.707211862	0.541666666	81.17984878	33.27618368	7.950453759	-0.137306255	0.510501842	0.475	0.044642757	4.705346541	1.667825734	0.028754675	0.191666666	0.065589467	1.469207381	-0.020946711	0.698529412	0.083394819	0.212924221
Sub.1	Pull	3	110.1816169	43.68556799	10.95552937	-0.559145305	0.692632105	0.475	81.40109122	38.15424273	3.775333685	-0.095326977	0.578786807	0.475	0.052625776	5.546756767	1.020866011	0.020120002	0.058333333	0.068384061	1.299440429	-0.015758285	0.659722222	0.038354299	0.192641668
Sub.1	Pull	4	108.3399483	44.30548882	11.03043411	-0.622334318	0.775716599	0.425	79.72394806	36.67689555	3.648183495	-0.108548503	0.615802803	0.516666667	0.053957494	5.687119897	0.861532937	0.01929226	0.008333334	0.062182742	1.152439403	-0.008225248	0.684931507	0.128908168	0.331526553
Sub.1	Pull	5	107.4444607	42.20252569	16.56284817	-0.490150722	0.678985009	0.458333334	75.61332894	26.89370213	11.92487694	-0.27752059	0.594388826	0.441666667	0.04011942	4.228586857	1.376137941	0.028041272	0.375000001	0.035570738	0.88662145	0.004548682	0.692857143	0.034697476	0.192988616
Sub.1	Pull	6	112.3684372	48.84721343	14.65970387	-0.513401248	0.748530609	0.483333333	76.71163396	27.15097776	12.41148531	-0.258668456	0.605080738	0.458333334	0.047380524	4.993907243	1.502516327	0.029018258	0.4	0.040805639	0.861232324	0.006574885	0.710144928	0.034383266	0.178158594
Sub.1	Speed	1	126.0568777	52.0788826	15.30618359	-0.654676309	0.736625771	0.525	83.10782296	33.64405611	13.19191157	-0.340877514	0.651351733	0.433333333	0.035105734	4.316835077	1.816938273	0.027769644	0.458333333	0.032882885	0.936681324	0.002222849	0.784615385	0.027038747	0.153810334
Sub.1	Speed	2	123.5179769	50.71097519	15.83318522	-0.456736631	0.625422176	0.508333334	78.06761816	34.52360636	10.21523534	-0.161796026	0.646157943	0.475	0.032393229	3.98328742	1.497602719	0.023566762	0.366666667	0.03459687	1.068027822	-0.002203641	0.701492537	0.008068644	0.142246166
Sub.1	Speed	3	116.877402	45.37732398	16.38415033	-0.582418461	0.74832426	0.483333333	83.32655526	36.93661798	8.123107404	-0.287879944	0.728194644	0.466666667	0.037851686	4.654495698	1.791726487	0.02966147	0.175	0.03760784	0.993557836	0.000243847	0.76119403	0.026169496	0.19736139
Sub.1	Speed	4	112.9580264	44.02041339	12.47658204	-0.40131295	0.660182445	0.466666667	77.70345803	35.53023639	7.662499801	-0.208924843	0.774767083	0.491666666	0.037524593	4.614274147	1.36217044	0.023474226	0.4	0.019482326	0.519188194	0.018042267	0.727272727	-0.089807973	0.08022098
Sub.1	Speed	5	106.3072713	41.4630681	12.58382775	-0.342181738	0.727162163	0.408333333	71.40122956	31.24456001	10.77629737	-0.231754031	0.767737665	0.483333333	0.043389519	5.335464528	1.381035034	0.027147672	0.341666666	0.019119869	0.440656387	0.02426965	0.775362319	-0.103175773	0.084981877
Sub.1	Speed	6	108.8245148	45.61141436	13.96416426	-0.431701363	0.753480017	0.408333333	77.26817079	30.49447143	13.95000488	-0.223784155	0.607473251	0.491666667	0.039629464	4.873103061	1.358462553	0.026711546	0.333333333	0.027124066	0.684441923	0.012505397	0.772727273	0.030315999	0.084776309
Sub.1	Weights	1	122.8772594	48.45087199	15.79284035	-0.486871525	0.542267049	0.525	82.1889871	33.62893108	12.61281483	-0.277932143	0.636520299	0.458333334	0.045042995	5.513262559	1.789074412	0.027373411	0.116666667	0.052505244	1.165669483	-0.00746225	0.735294118	0.132297473	0.289098536
Sub.1	Weights	2	120.7701557	47.79383739	15.71795803	-0.420729998	0.56841223	0.491666666	79.12114368	32.32645752	11.61183338	-0.257288564	0.611970032	0.491666667	0.044022736	5.388382872	1.774033089	0.02914802	0.408333333	0.030316344	0.688651978	0.013706392	0.742857143	0.198407936	0.294431157
Sub.1	Weights	3	115.9549006	48.1206785	14.79683125	-0.494555621	0.63236122	0.533333333	81.68350943	33.76443075	10.76710943	-0.210613986	0.64215732	0.433333333	0.041422053	5.070059347	1.97039048	0.02956251	0.116666666	0.062204586	1.501726263	-0.020782532	0.753521127	0.144821691	0.306302347
Sub.1	Weights	4	120.6484222	47.18667663	16.30010103	-0.481711762	0.670410148	0.55	91.50388341	43.69293581	8.778457303	-0.20455696	0.667124818	0.508333333	0.034740798	4.252273637	1.72884726	0.025253069	0.158333333	0.034119211	0.982107889	0.000621586	0.721428571	0.024449929	0.210625364
Sub.1	Weights	5	126.4190415	45.98176255	15.0297434	-0.327878996	0.547216398	0.583333333	84.130762	38.03530914	9.676323539	-0.191709608	0.660835661	0.491666667	0.039153576	4.792397675	1.774830928	0.024521227	0.516666667	0.030432023	0.777247613	0.008721552	0.684615385	-0.070492189	0.02792262
Sub.1	Weights	6	114.0702535	45.20573467	16.71253256	-0.478925113	0.655271249	0.475	86.33732196	37.96226328	10.92072117	-0.205487204	0.636550617	0.516666667	0.037057721	4.535865008	1.590213236	0.026863767	0.333333333	0.032699753	0.882400539	0.004357968	0.742857143	0.068785199	0.206124198
Sub.2	Normal	1	96.90655965	29.24109429	21.80708366	-0.285758236	0.214628018	0.466666666	65.4723489	20.58343296	24.08927807	-0.34779635	0.647841902	0.308333334	0.049805187	6.20373412	1.674089154	0.028456966	0.1	0.035798675	0.718774029	0.014006512	0.722222222	-0.308859962	-0.113607052
Sub.2	Normal	2	96.25893929	31.4567523	16.75641025	-0.340113111	0.47151612	0.441666667	64.99544763	20.43933029	20.48993851	-0.397898496	0.663988436	0.366666666	0.030381108	3.784270798	1.488555011	0.026781545	0.125	0.009152505	0.301256445	0.021228603	0.792857143	-0.208180491	-0.033114515
Sub.2	Normal	3	89.52090196	28.27706228	22.30453847	-0.321360943	0.414997827	0.516666667	62.15330503	18.3208197	23.74696738	-0.393866597	0.612749054	0.4	0.04475143	5.574238166	1.91329416	0.029505366	0.191666667	0.017764888	0.396968039	0.026986543	0.75	-0.184777816	-0.086201007
Sub.2	Normal	4	100.9688598	27.8463356	17.87883454	-0.389426695	0.566511616	0.475	73.33664174	22.13327756	22.54171105	-0.252158208	0.566237768	0.366666667	0.029148576	3.630746573	1.13758828	0.018965789	0.366666667	0.017471495	0.599394474	0.01167708	0.730769231	0.020886078	0.136754688
Sub.2	Normal	5	93.16361569	33.72758792	18.55730513	-0.398135812	0.735397593	0.491666667	63.51849774	19.60487155	13.71573545	-0.219013514	0.605955479	0.5	0.035311554	4.398407193	1.758230501	0.02850543	0.441666667	0.009492195	0.268812713	0.02581936	0.798701299	-0.167019882	-0.097178228
Sub.2	Normal	6	97.86920623	35.04218939	15.96938134	-0.384623854	0.737379021	0.5	63.21370329	19.55237014	14.92760409	-0.35128947	0.661125942	0.525	0.039781601	4.955196234	1.691302116	0.027001588	0.45	0.004385195	0.110231739	0.035396406	0.772151899	-0.105632461	-0.080358645
Sub.2	Pull	1	96.87771495	38.40851364	21.05806968	-0.607449823	0.639624648	0.475	69.12076864	16.41918033	16.95290472	-0.112440919	0.513272732	0.591666666	0.046843859	5.834871021	1.73563356	0.029140652	0.133333333	0.041376406	0.883283463	0.005467453	0.732876712	0.163980297	0.105891983
Sub.2	Pull	2	103.1008221	47.71338212	14.14423396	-0.592973041	0.731677426	0.399999999	67.15418566	22.28329959	10.47529005	-0.095266783	0.520225863	0.575	0.036987337	4.607142667	1.202523525	0.024038859	0.341666666	0.015191356	0.410717752	0.021795981	0.782894737	0.216868171	0.208227882
Sub.2	Pull	3	97.28400322	35.63382014	19.38039708	-0.562455075	0.668444911	0.391666667	60.79818974	14.91719372	17.04506923	-0.244768027	0.635684392	0.533333333	0.040716399	5.071634665	1.343161264	0.027622758	0	0.0176273	0.432928754	0.023089099	0.768115942	0.052812361	0.108587217
Sub.2	Pull	4	98.71390377	36.69439059	10.0678059	-0.347828803	0.754603706	0.425	69.26763489	23.09219503	12.35739455	-0.204820503	0.515808518	0.441666667	0.023387628	2.913162944	0.782827007	0.014654268	0.016666667	0.029670548	1.26864289	-0.00628292	0.717948718	-0.057457424	0.035023427
Sub.2	Pull	5	93.36652088	31.00014026	14.31754348	-0.41947972	0.623510725	0.458333333	62.48163101	17.95613447	17.3182491	-0.425370172	0.580485283	0.416666667	0.038607492	4.808949202	1.556824593	0.027233537	0.15	0.019153722	0.496114126	0.01945377	0.756944444	-0.147765969	-0.043370211
Sub.2	Pull	6	93.14991502	24.70142504	16.46036703	-0.412404023	0.578615729	0.441666667	72.16161427	22.20867973	21.29568546	-0.389225603	0.622502176	0.333333333	0.035281292	4.394637727	0.825199974	0.014863464	0.041666667	0.039431775	1.11763976	-0.004150483	0.821917808	-0.006081609	0.201178686
Sub.2	Speed	1	104.2283164	33.77610177	24.19004496	-0.628213927	0.66881838	0.516666667	60.88191602	14.52308261	19.92534268	-0.42245648	0.630314839	0.4	0.051624989	7.50214333	2.57692297	0.03387431	0.166666666	0.047454256	0.919210971	0.004170733	0.807142857	-0.112780619	-0.010683898
Sub.2	Speed	2	98.94210869	36.5283961	10.29141106	-0.307491602	0.709542383	0.416666666	65.40770425	22.12014367	10.42817748	-0.255605266	0.528412897	0.416666667	0.028318363	4.115224483	1.286353597	0.020922022	0.333333333	0.016524882	0.583539472	0.01179348	0.764285714	-0.100487447	-0.023106363
Sub.2	Speed	3	87.66575316	28.02855698	24.59144752	-0.472760875	0.569590471	0.466666666	61.33045413	15.28275021	22.48200164	-0.38730205	0.648541625	0.4	0.05403433	7.852268774	2.161800652	0.031410796	0.158333333	0.047316208	0.875669378	0.006718122	0.760869565	-0.090568834	0.013266174
Sub.2	Speed	4	92.95111715	20.3145995	14.03709544	-0.322902613	0.468544788	0.433333333	75.99280406	28.06091007	16.06290537	-0.244758736	0.703181959	0.275	0.044048807	6.401172612	1.132456477	0.017359695	0.4	0.074025434	1.680532096	-0.029976627	0.746478873	-0.342192673	-0.058517355
Sub.2	Speed	5	92.59850439	31.87851039	17.24254822	-0.453015349	0.725308865	0.433333333	62.84337904	18.20739092	20.05791014	-0.442201853	0.69821606	0.458333334	0.031463554	4.572283679	1.591619463	0.025149045	0.375	0.006476704	0.205847828	0.02498685	0.787671233	-0.231966351	-0.182377834
Sub.2	Speed	6	90.52023817	23.67155464	13.79940502	-0.419418277	0.63911432	0.375	67.24469412	19.32217283	19.7925369	-0.41125138	0.650512207	0.333333333	0.033701303	4.897473333	1.300821784	0.02350239	0.283333333	0.018288603	0.54266753	0.0154127	0.815068493	-0.291031868	-0.078997192
Sub.2	Weights	1	107.1761243	44.79620727	24.65784357	-0.454827756	0.680360171	0.583333333	80.065608	28.83209981	25.14723575	-0.365815223	0.698163981	0.533333333	0.053029596	7.522778523	2.505312016	0.030137973	0.133333333	0.012039443	0.227032518	0.040990153	0.769736842	-0.003576963	0.004920765
Sub.2	Weights	2	106.0887751	37.97105026	18.47389533	-0.256738297	0.431891846	0.483333333	68.01578586	26.23764003	14.59458606	-0.257595965	0.637649189	0.525	0.049431508	7.012353726	1.676805196	0.024250317	0.1	0.033907637	0.685951895	0.015523871	0.725	0.047661164	0.098175158
Sub.2	Weights	3	92.52787081	31.29030341	18.9768895	-0.348357928	0.644826441	0.5	62.90760163	20.50056429	15.44931326	-0.330707617	0.655360056	0.45	0.04621586	6.556181937	2.044216588	0.02846528	0.158333334	0.034862424	0.754338962	0.011353436	0.75625	-0.141357765	0.005126782
Sub.2	Weights	4	92.71234396	31.77061605	18.09554557	-0.285823493	0.618268899	0.458333333	63.19948005	21.11657139	20.22687651	-0.309035799	0.61603567	0.508333334	0.032269692	4.577778476	1.51497055	0.023191426	0.458333333	0	0	0.032269692	0.779220779	0.149712093	0.160148031
Sub.2	Weights	5	94.49715452	31.62031659	15.08638091	-0.197788526	0.38867149	0.483333334	70.15594496	25.38514688	21.02613871	-0.382428297	0.739659382	0.383333333	0.030199009	4.284031464	1.763232982	0.025460812	0.225	0.004272926	0.141492263	0.025926083	0.709876543	-0.109050523	0.081106366
Sub.2	Weights	6	97.39067193	37.2251679	10.97983401	-0.249723796	0.503661212	0.416666667	70.5371582	23.96887971	21.03146112	-0.358479515	0.640632079	0.325	0.032108913	4.554970422	1.473418759	0.024573143	0.325	0.016483002	0.513346609	0.015625911	0.8	-0.265182596	-0.067871296
Sub.3	Normal	1	105.4598386	32.59588553	20.42605022	-0.321343409	0.395466332	0.441666667	80.95385235	36.48449365	32.37586747	-0.273830416	0.77341631	0.358333334	0.037374983	3.985668177	1.284969539	0.026896121	0.158333334	0.026705023	0.714515993	0.01066996	0.757352941	-0.221321155	0.019233538
Sub.3	Normal	2	108.6381586	32.24343748	24.22130014	-0.421212793	0.488644728	0.508333334	72.51134251	25.4678502	31.94903147	-0.350361569	0.74610758	0.425	0.043564424	4.645710146	1.678981377	0.030689554	0.183333334	0.016540162	0.379671311	0.027024262	0.746376812	-0.227051067	-0.04840056
Sub.3	Normal	3	107.1499866	31.60109637	13.22840653	-0.386338938	0.676029331	0.525	71.69241284	28.32921688	7.748894439	-0.181580647	0.720163534	0.466666667	0.05782807	6.166785433	1.403260249	0.024699972	0.166666667	0.060495409	1.046125321	-0.002667338	0.73880597	-0.056566319	0.064705844
Sub.3	Normal	4	107.3829399	31.61242553	14.09592679	-0.338913976	0.61811935	0.55	69.69537	26.29053287	9.251804022	-0.152612607	0.620002773	0.5	0.058356613	6.223149175	1.395593652	0.02348904	0.166666667	0.060013589	1.028393974	-0.001656976	0.735294118	-0.048292522	0.000159001
Sub.3	Normal	5	118.2233853	34.26741809	16.25757843	-0.365938624	0.659458345	0.608333333	70.21723878	25.92066365	12.72299521	-0.178237801	0.638333126	0.466666667	0.062152449	6.627937188	1.482766671	0.022599927	0.183333333	0.059122404	0.951248182	0.003030045	0.71969697	-0.169557413	-0.139264102
Sub.3	Normal	6	114.9015956	36.11827737	19.27867448	-0.394219586	0.680437095	0.566666667	70.13690287	24.59525084	12.78614095	-0.292745179	0.763210133	0.483333333	0.065686034	7.00475869	1.852287265	0.030406147	0.166666666	0.049322399	0.750881056	0.016363635	0.776923077	-0.20443781	-0.050818855
Sub.3	Pull	1	118.3883999	28.9327314	20.07408429	-0.436584536	0.510959612	0.533333333	73.87979466	28.95808142	16.3494426	-0.244974829	0.704316276	0.458333334	0.105182706	11.21668382	1.391519271	0.024519654	0.108333333	0.097481698	0.92678446	0.007701009	0.707142857	-0.096587044	0.007222818
Sub.3	Pull	2	117.2753415	33.78590594	16.33843502	-0.489807576	0.74482324	0.566666667	82.65542546	33.31535833	9.462649973	-0.21734925	0.779888894	0.475	0.08826527	9.412608401	1.580261541	0.025936823	0.166666667	0.092675867	1.049969785	-0.004410597	0.692857143	-0.047390116	0.11553133
Sub.3	Pull	3	105.3567341	36.90693319	15.08314182	-0.629997217	0.839620436	0.508333333	79.44085448	33.58324354	6.803665794	-0.204763698	0.777676208	0.525	0.075554699	8.057153119	1.210142494	0.022228789	0.116666666	0.07226879	0.956509537	0.003285909	0.721428571	-0.006963686	0.166855615
Sub.3	Pull	4	100.9125313	36.22555034	17.461626	-0.550251558	0.885283031	0.466666667	73.54020644	28.23321875	7.524041618	-0.144621872	0.872332835	0.525	0.066144392	7.053637919	1.48191281	0.029504713	0.058333334	0.067985005	1.027827199	-0.001840613	0.757575758	-0.037569654	0.209409606
Sub.3	Pull	5	108.9643825	43.26913343	15.21335679	-0.545163943	0.943962213	0.475	74.46726211	28.91568502	5.29673299	-0.182199154	0.679712673	0.541666667	0.058361128	6.223630647	1.513519188	0.029862805	0.05	0.042625271	0.730370933	0.015735856	0.772058824	0.089361575	0.270299416
Sub.3	Pull	6	109.4610623	40.71926072	16.08263818	-0.432221311	0.861383445	0.483333333	81.48160949	33.55571665	8.805460905	-0.178027469	0.636223281	0.55	0.052756845	5.625989938	1.462186709	0.028315241	0.125	0.034797639	0.659585291	0.017959206	0.753623188	0.10783888	0.239147614
Sub.3	Speed	1	116.3963382	44.46088025	20.79985446	-0.442629021	0.684538054	0.466666667	71.50603318	30.95848513	17.50758193	-0.350864997	0.812273167	0.516666667	0.037153768	4.622424184	1.767708256	0.030198326	0.141666667	0.013456711	0.362189672	0.023697057	0.784615385	-0.216108773	-0.154470951
Sub.3	Speed	2	107.3142727	40.71841781	14.53278871	-0.310456238	0.66877704	0.483333334	74.64398927	31.80226519	7.60650125	-0.271070567	0.802931948	0.491666667	0.03265876	4.063185139	1.336392227	0.022105452	0.066666667	0.011029167	0.337709293	0.021629593	0.735294118	-0.232396721	-0.104460688
Sub.3	Speed	3	106.5637542	37.8213855	12.21690829	-0.375686007	0.669744739	0.475	76.67915259	31.88709593	8.143284177	-0.280385738	0.791796642	0.483333334	0.038878989	4.837064603	1.242782287	0.020815926	0.15	0.029901887	0.769101461	0.008977102	0.727941176	-0.288334594	-0.142607622
Sub.3	Speed	4	117.04956	50.94357541	16.80700869	-0.533727774	0.910709063	0.45	89.40769501	41.06486034	10.38730992	-0.337295388	0.823713229	0.525	0.047703456	5.934945964	1.734737526	0.030665354	0.175	0.031940617	0.669566106	0.015762839	0.808823529	-0.213648098	-0.028496775
Sub.3	Speed	5	108.6744011	41.27595065	11.92762117	-0.422008338	0.753409511	0.483333334	75.18167085	30.5574498	8.918830449	-0.226859628	0.736669891	0.533333333	0.02836907	3.529490581	1.117251941	0.01841813	0.083333334	0.011769189	0.414859888	0.016599881	0.724637681	-0.184254829	-0.12105179
Sub.3	Speed	6	106.3172508	43.52130516	11.57582516	-0.473020414	0.810184085	0.458333333	71.50035937	31.84450621	7.606916556	-0.182919376	0.744504085	0.533333333	0.02960655	3.683449529	1.035034693	0.017967704	0.15	0.017942746	0.606039767	0.011663803	0.742647059	-0.188974951	-0.113472463
Sub.3	Weights	1	113.9595541	40.59951597	26.56582036	-0.406600585	0.51047911	0.583333333	83.81732261	34.52423188	33.34113052	-0.141505085	0.554235153	0.458333334	0.062977985	7.799193716	2.241389179	0.030781373	0.191666667	0.043551656	0.691537783	0.019426329	0.692857143	-0.207682834	-0.219154943
Sub.3	Weights	2	114.7303149	43.59166299	16.67243304	-0.371453082	0.597115592	0.525	71.02055481	23.73839006	17.68435545	-0.225454551	0.691641758	0.5	0.043783328	5.422127314	1.748045611	0.026684864	0.166666666	0.013722459	0.313417445	0.030060869	0.753521127	-0.397553626	-0.336560194
Sub.3	Weights	3	114.6740393	39.18347139	15.35862826	-0.455449823	0.715897924	0.491666667	75.28901067	31.07729977	12.6603226	-0.232623113	0.621604557	0.483333333	0.043640462	5.404434825	1.489459316	0.024195893	0.158333333	0.034798806	0.797397741	0.008841656	0.775362319	-0.067727386	0.016689863
Sub.3	Weights	4	111.4135689	41.43694726	12.69921801	-0.436980383	0.691245605	0.475	64.7352825	24.80538937	6.197994801	-0.266848941	0.669153723	0.583333334	0.048705422	6.031679438	1.309567342	0.021974199	0.15	0.035335413	0.725492385	0.013370009	0.771428571	-0.093454356	0.035868042
Sub.3	Weights	5	109.1298657	41.30239877	14.10250822	-0.317146868	0.656088172	0.475000001	66.83062679	25.99705319	7.200367021	-0.24541834	0.686438299	0.558333333	0.042164698	5.221676198	1.331876799	0.022510825	0.108333334	0.020167715	0.478308064	0.021996983	0.757142857	-0.172134252	-0.059209993
Sub.3	Weights	6	116.3022574	36.66439827	15.49891123	-0.281249989	0.522071293	0.599999999	77.38794327	32.48810404	9.93869269	-0.212792526	0.642775666	0.508333334	0.065017821	8.05180699	1.758026373	0.023441266	0.158333333	0.064737021	0.995681182	0.0002808	0.688405797	-0.312851912	-0.224401087
Sub.4	Normal	1	94.59518498	30.28007657	9.418171306	-0.503696216	0.780323803	0.466666666	65.10704177	22.91155889	3.468493423	-0.09041528	0.56130842	0.508333334	0.041983721	5.825241312	1.375703179	0.020923882	0.158333333	0.045327027	1.079633393	-0.003343306	0.814285714	0.01592452	0.125406822
Sub.4	Normal	2	100.050059	34.29347047	7.262908024	-0.388002876	0.684850208	0.483333333	66.70519927	26.81518895	2.528381995	-0.175422828	0.598170916	0.491666666	0.043738774	6.068754858	1.552840112	0.022934347	0.15	0.034721545	0.793839009	0.009017229	0.774647887	-0.1319964	-0.031444585
Sub.4	Normal	3	96.43770083	36.03008778	10.07949316	-0.293035028	0.694202233	0.516666666	71.57557434	25.89021524	7.604325489	-0.146408483	0.549719887	0.466666667	0.039079771	5.42231816	1.269431515	0.01755627	0.133333333	0.030354625	0.776734982	0.008725146	0.73880597	-0.124167806	-0.053954864
Sub.4	Normal	4	104.0089734	35.49124381	7.375361668	-0.442734395	0.651622537	0.508333334	60.36576059	18.02652871	9.694013136	-0.128738938	0.544533601	0.591666666	0.041583103	5.769655486	1.385306802	0.019541285	0.083333334	0.029642072	0.712839344	0.011941031	0.779411765	-0.102274447	-0.086058376
Sub.4	Normal	5	100.6065277	32.9206504	8.051480157	-0.348110907	0.658714773	0.508333334	65.48851202	24.20101138	7.843951143	-0.090093445	0.609875817	0.466666666	0.039818339	5.52479451	1.570022846	0.022039897	0.166666667	0.028118916	0.706180035	0.011699423	0.75	-0.057595181	0.058660199
Sub.4	Normal	6	97.54404151	38.37267274	5.434045546	-0.402957669	0.915863123	0.558333333	67.35118128	21.83547458	3.229905994	-0.13697299	0.323484942	0.341666667	0.038922953	5.400559778	1.371761998	0.017441799	0.166666667	0.054289608	1.394796723	-0.015366654	0.875	-0.020514507	0.025163983
Sub.4	Pull	1	104.8950798	22.44091788	11.15935893	-0.210587426	0.576625769	0.575	67.51324114	25.14834452	9.629862866	-0.16984377	0.600665776	0.316666667	0.089523802	12.42142759	1.700943085	0.021084863	0.158333333	0.106007806	1.18412984	-0.016484003	0.71641791	-0.100271982	0.152929218
Sub.4	Pull	2	109.9513519	34.24153298	10.10040452	-0.566068696	0.881205495	0.474999999	75.15974529	29.0219361	0.950395561	-0.178248111	0.652039128	0.466666667	0.052156587	7.236726431	1.228875599	0.018401193	0.075	0.0649121	1.244561877	-0.012755513	0.742857143	0.057734134	0.275728558
Sub.4	Pull	3	99.06122968	31.28393251	11.15664177	-0.59185575	0.82572684	0.483333333	68.16676324	23.88834357	8.061361054	-0.152441214	0.606021071	0.433333333	0.064807123	8.991988381	1.228985904	0.018159938	0.108333333	0.075725435	1.168473934	-0.010918311	0.795774648	0.068646459	0.276024083
Sub.4	Pull	4	92.4684274	30.58333574	9.542796488	-0.416755881	0.695133735	0.474999999	71.18202725	25.95305643	9.208363339	-0.146426032	0.654406823	0.441666667	0.055214529	7.661015908	1.157068407	0.017523002	0.091666666	0.054353122	0.984398902	0.000861407	0.673333333	-0.025618452	0.174681784
Sub.4	Pull	5	105.529272	36.12568082	9.219810061	-0.592039756	0.915384767	0.491666666	72.06370147	22.49291524	2.903947513	-0.080520213	0.724569145	0.766666667	0.051107327	7.091141621	1.038533028	0.015133534	0.066666666	0.051860784	1.014742642	-0.000753457	0.753731343	0.17235216	0.217681949
Sub.4	Pull	6	102.3946598	33.7764144	11.25902812	-0.66195997	0.898291032	0.491666666	62.90438786	24.62111616	4.010681885	-0.146493625	0.624907964	0.6	0.0623647	8.653102082	1.670880056	0.024192813	0.1	0.067824014	1.087538526	-0.005459314	0.784615385	0.145259232	0.278204107
Sub.4	Speed	1	109.5821588	35.21182559	10.53644395	-0.369062924	0.666073678	0.483333333	65.64086886	25.13665066	9.052209192	-0.206148028	0.702053914	0.458333333	0.037430146	6.059004833	1.409172692	0.017808298	0.1	0.035636263	0.95207386	0.001793882	0.772727273	-0.198851697	-0.048749858
Sub.4	Speed	2	105.7193487	37.71250425	8.735656278	-0.475382275	0.845998763	0.475	66.79574053	26.17348841	6.774925823	-0.128394303	0.643232131	0.4	0.040107642	6.492424474	1.546814551	0.019813329	0.158333333	0.042066605	1.048842652	-0.001958964	0.795454545	-0.253013734	-0.066765361
Sub.4	Speed	3	110.8429882	38.13961049	9.642970754	-0.464566018	0.623974685	0.466666667	68.30538492	26.2643	10.39526115	-0.291709665	0.717908247	0.4	0.039836136	6.448474439	1.565828181	0.020443586	0.116666667	0.040485804	1.016308521	-0.000649668	0.758064516	-0.193261505	-0.017806412
Sub.4	Speed	4	104.4629386	34.80240944	9.83010593	-0.44921562	0.729568341	0.466666666	67.79681463	27.73880956	4.285767405	-0.164551979	0.708535131	0.491666667	0.037118071	6.008487796	1.537461421	0.020076429	0.116666666	0.031759802	0.855642579	0.005358269	0.742647059	-0.132468891	0.002002568
Sub.4	Speed	5	99.9569368	34.80333865	9.43300704	-0.354544143	0.642219775	0.483333333	66.9434305	24.48645176	11.92594582	-0.245033144	0.778925183	0.441666667	0.038331834	6.204965593	1.645487008	0.020800628	0.141666667	0.026852002	0.700514403	0.011479832	0.713235294	-0.220726048	-0.049266346
Sub.4	Speed	6	100.7112837	37.28970516	6.042132807	-0.346871235	0.721124767	0.475	71.82720364	30.92887187	7.231973198	-0.241332066	0.720830194	0.45	0.032131759	5.201328503	1.391818921	0.017949685	0.1	0.016865332	0.524880456	0.015266427	0.735294118	-0.275000029	-0.144067831
Sub.4	Weights	1	98.64277006	34.83770422	11.12656875	-0.482334971	0.73286429	0.483333334	64.10232241	21.95609733	7.731574449	-0.123308085	0.682833904	0.508333333	0.045584812	7.168211707	1.517796488	0.019675829	0.15	0.056476804	1.238939053	-0.010891992	0.830769231	-0.503519541	-0.365819455
Sub.4	Weights	2	104.6909443	31.07429032	10.02480283	-0.38328739	0.521584095	0.533333334	67.67158981	28.2671189	6.781007341	-0.186744365	0.695577974	0.45	0.043795341	6.886817417	1.505875235	0.017777197	0.108333334	0.038870888	0.887557602	0.004924453	0.746575342	-0.230515043	-0.071258289
Sub.4	Weights	3	97.92355487	37.42505812	9.384874845	-0.13636672	0.598745117	0.508333333	65.75236937	25.18232089	7.508125836	-0.151820621	0.651588284	0.466666667	0.047019348	7.393792445	1.508679346	0.0186664	0.1	0.049562259	1.05408222	-0.002542911	0.73880597	-0.159146134	-0.021557771
Sub.4	Weights	4	100.5115772	29.82420787	8.330099407	-0.323189629	0.59719311	0.458333333	63.28351681	25.23447036	4.272818064	-0.104497302	0.599514706	0.466666667	0.042508776	6.684505023	1.491533612	0.020398713	0.091666666	0.041350092	0.972742479	0.001158684	0.743055556	-0.179786902	-0.061555795
Sub.4	Weights	5	96.80129787	30.71815419	9.309887075	-0.159929481	0.514081713	0.5	64.61190452	23.46866843	8.352702083	-0.136717219	0.601156036	0.441666667	0.050980871	8.016741916	1.306876579	0.016366436	0.091666666	0.057139596	1.120804624	-0.006158725	0.673333333	-0.211629706	-0.107884477
Sub.4	Weights	6	106.3880285	41.16801555	7.196965307	-0.385608369	0.734329016	0.541666667	66.67602196	27.23222645	4.38753212	-0.20874396	0.537560518	0.5	0.022726026	3.573667572	1.058064232	0.012337814	0.516666667	0.001213929	0.053415792	0.021512097	0.661971831	0.09005906	0.147979337
Sub.5	Normal	1	106.5745842	47.29423588	22.09560211	-0.499351544	0.64287234	0.541666666	91.34137203	43.33998407	21.26948517	-0.101634283	0.640659966	0.525	0.037185532	3.792924231	0.837922781	0.01466785	0.166666666	0.068231598	1.834896385	-0.031046066	0.707317073	0.133584301	0.286139249
Sub.5	Normal	2	107.9361068	48.89566237	27.21381932	-0.466347665	0.505529426	0.566666666	82.83448301	36.81538675	21.60528998	-0.301020691	0.603986429	0.458333334	0.057304758	5.84508534	1.151877333	0.019322632	0.5	0.095366351	1.664196028	-0.038061593	0.731707317	0.154433463	0.249382738
Sub.5	Normal	3	109.0674991	48.94529229	17.85795951	-0.660866625	0.460213795	0.566666667	99.06130265	54.62759055	17.52959795	-0.217706236	0.758382204	0.533333333	0.044862655	4.575990791	1.163334268	0.019796436	0.141666666	0.052563642	1.171656972	-0.007700987	0.712765957	-0.050172935	0.069840291
Sub.5	Normal	4	120.1490575	57.95238971	18.45502669	-0.502634725	0.617907655	0.666666667	95.34149889	46.52677867	10.15937614	-0.164303508	0.701804635	0.466666666	0.056192797	5.731665258	1.592595632	0.023145457	0.608333333	0.054334662	0.966932866	0.001858135	0.668367347	-0.025804634	0.169542064
Sub.5	Normal	5	127.2044857	55.23990395	13.09465061	-0.205266654	0.705927031	0.666666667	85.61763165	47.81130816	15.15644294	-0.172222909	0.649238934	0.516666666	0.043031693	4.389232702	1.79091355	0.026138899	0.208333334	0.024071999	0.559401614	0.018959695	0.703488372	0.247236267	0.284101927
Sub.5	Normal	6	100.7685112	46.87137391	27.14033575	-0.339949472	0.427384182	0.583333333	75.52879213	39.54839682	18.45162307	-0.18912982	0.553852367	0.475	0.054795887	5.589180496	1.912436776	0.031902257	0.15	0.024912549	0.45464268	0.029883338	0.770588235	0.107911635	0.084266751
Sub.5	Pull	1	116.4798746	44.65479563	13.83931793	-0.297369899	0.771742804	0.608333333	92.74294288	42.44374639	8.171267173	-0.299121841	0.754268558	0.533333334	0.068733291	7.010795721	1.367985596	0.02181771	0.116666666	0.083761486	1.218645054	-0.015028194	0.709302326	0.115543107	0.331769816
Sub.5	Pull	2	99.08110451	50.37084686	22.10733638	-0.487737453	0.984673421	0.525	86.26585878	40.04960865	16.84185323	-0.242914687	0.756761897	0.608333334	0.052536703	5.358743705	1.347063661	0.025032705	0.425	0.040811443	0.776817745	0.01172526	0.73255814	0.209465409	0.326943043
Sub.5	Pull	3	94.57320668	39.02466294	34.66604733	-0.650604478	0.712273493	0.608333333	117.6692783	41.50156513	29.15824969	-0.179392518	0.591637821	0.55	0.053245882	5.431079937	1.908099089	0.030335536	0.516666666	0.069368793	1.302801095	-0.016122911	0.6875	0.081194593	0.172735658
Sub.5	Pull	4	114.5314972	50.45007592	30.30352642	-0.260923211	0.623094911	0.608333333	102.9118649	45.77191202	18.94884682	-0.392864	0.737056709	0.5	0.060670049	6.188345041	1.642990518	0.026049494	0.158333333	0.087046894	1.434758904	-0.026376844	0.666666667	0.127593177	0.304169778
Sub.5	Pull	5	98.43265405	42.81251881	19.39307188	-0.780647957	0.909063756	0.549999999	69.57475139	30.37501136	15.86535695	-0.244171828	0.541445639	0.633333334	0.027891534	2.844936466	0.831591097	0.014504302	0.041666666	0.054522651	1.954810055	-0.026631117	0.701149425	0.25084454	0.263574427
Sub.5	Pull	6	101.1690979	31.89895546	17.24686365	-0.95202863	0.714075068	0.6	114.9461792	50.70003287	25.23385559	0.03492778	0.580706682	0.391666667	0.05960065	6.07926634	0.727087043	0.011689849	0.075	0.100956309	1.69387932	-0.041355659	0.675257732	0.130964742	0.325041724
Sub.5	Speed	1	122.8459617	58.07875875	10.79732754	-0.195661075	0.666754929	0.558333333	93.56843541	48.26373723	20.4964665	-0.25433175	0.711644424	0.516666667	0.034181081	4.067548663	1.2073769	0.017946284	0.458333333	0.02602366	0.761346908	0.008157421	0.725352113	-0.001204706	0.054395236
Sub.5	Speed	2	110.844611	45.44025493	15.22414129	-0.613386669	0.829104094	0.524999999	88.09487655	40.93967232	9.986453596	-0.323743189	0.819238294	0.583333334	0.029622291	3.525052583	1.267536971	0.020003778	0.125	0.028659731	0.967505569	0.000962559	0.743243243	0.076375666	0.166411122
Sub.5	Speed	3	120.8970256	62.84375079	22.9786826	-0.400562236	0.956027228	0.6	103.7118389	44.76204276	17.62185193	-0.31967018	0.878290761	0.616666667	0.059111001	7.034209174	1.9249171	0.026900827	0.558333334	0.010581609	0.179012517	0.048529392	0.672839506	-0.091211552	0.024440891
Sub.5	Speed	4	117.6763848	53.3708872	12.95191986	-0.793620583	0.510995189	0.491666667	90.01743087	60.73173723	12.61397709	-0.207140498	0.691456337	0.466666666	0.044916544	5.345068791	1.118223437	0.018387812	0.15	0.09175317	2.042747746	-0.046836626	0.743421053	-0.034724691	0.002169762
Sub.5	Speed	5	124.9050583	62.14477226	17.32331068	-1.047000902	0.486652728	0.608333334	100.8573774	49.38725946	12.93922234	-0.238974142	0.662315912	0.4	0.051097807	6.080638987	1.282084287	0.017144368	0.341666667	0.106092735	2.07626788	-0.054994928	0.66091954	-0.059893355	0.131603039
Sub.5	Speed	6	123.5392095	61.74398417	21.48540089	-0.511425884	0.566507106	0.583333334	113.4292354	54.0162044	13.17701772	-0.24629675	0.748003516	0.425	0.04684099	5.574077781	1.475242226	0.020837369	0.375	0.060554707	1.292771712	-0.013713717	0.682926829	-0.055234682	0.140734196
Sub.5	Weights	1	113.9010365	56.89154253	14.27680054	-0.379741872	0.786418384	0.558333334	71.17632014	33.5465261	11.62827231	-0.221536897	0.798514014	0.633333333	0.044490462	5.294364982	1.142434294	0.017197897	0.541666667	0.001973319	0.044353765	0.042517143	0.68452381	0.111300548	0.19237312
Sub.5	Weights	2	115.9509043	51.92469048	18.50400321	-0.164056327	0.77162376	0.65	83.43945239	40.0894542	19.75841334	-0.095878271	0.696562464	0.441666667	0.044419905	5.285968718	1.49544162	0.019050762	0.583333333	0.04455469	1.003034328	-0.000134785	0.701219512	0.112565378	0.282442977
Sub.5	Weights	3	108.7291021	49.17757965	19.49712252	-0.650215462	0.661076516	0.574999999	83.34841238	41.2619051	18.82577982	-0.212545405	0.729235329	0.533333334	0.048578356	5.780824381	1.644845936	0.023790752	0.15	0.036970513	0.761049069	0.011607843	0.744047619	0.085948097	0.199885727
Sub.5	Weights	4	114.8518934	53.9023927	22.78865566	-0.332155814	0.75917384	0.575	95.78632069	46.27371902	19.48173591	-0.12912052	0.903959542	0.625	0.043378004	5.161982524	1.770295824	0.025766157	0.541666667	0.008694704	0.200440391	0.0346833	0.734042553	0.243584346	0.321674089
Sub.5	Weights	5	110.494895	50.10933293	21.88455645	-0.626590965	0.297197383	0.558333333	81.53908013	40.43717241	18.02633419	-0.206586902	0.645823499	0.375	0.058300202	6.937724	1.576842913	0.02324585	0.241666666	0.078638557	1.348855654	-0.020338355	0.664705882	0.032781776	0.149592141
Sub.5	Weights	6	127.532119	57.9562241	14.20268611	-0.449707195	0.355442765	0.575000001	88.91496615	48.60545229	12.65628922	-0.074044792	0.632098456	0.441666666	0.049340406	5.871508364	2.002467859	0.028974372	0.175	0.048567385	0.984332884	0.000773022	0.712643678	0.090537388	0.155001913
Sub.6	Normal	1	132.0226813	43.16422107	15.73524755	-0.401202506	0.385189062	0.525	70.17938452	34.34831828	15.79318784	-0.352136396	0.554704015	0.375	0.045713466	4.846541707	1.224234615	0.021541234	0.191666667	0.060173633	1.31632181	-0.014460166	0.685714286	-0.173566234	-0.03834929
Sub.6	Normal	2	114.1195445	33.36763477	10.96677885	-0.404698648	0.519059381	0.491666667	111.4832547	44.34429519	14.53444986	-0.426660669	0.842624566	0.516666667	0.043530894	4.615145415	1.104334014	0.020821531	0.383333334	0.051537956	1.183939738	-0.008007061	0.760869565	-0.069149785	0.115367787
Sub.6	Normal	3	118.868514	36.47006881	17.47512178	-0.539884021	0.64507254	0.516666667	118.6903405	46.37805914	18.85105766	-0.442849365	0.775222793	0.525	0.045337059	4.806635018	1.428428606	0.025730228	0.141666667	0.042468781	0.936734358	0.002868278	0.746478873	-0.188439007	-0.083672095
Sub.6	Normal	4	114.1118248	34.01331628	11.58703334	-0.140635898	0.414456754	0.466666667	69.5026806	25.7725561	12.33227053	-0.300152609	0.705423883	0.433333334	0.025242639	2.676224579	0.733955811	0.01463766	0.175	0.02153396	0.853078778	0.003708679	0.689393939	-0.008708956	0.148223337
Sub.6	Normal	5	100.9711151	31.80986795	14.48805352	-0.365032454	0.70415526	0.449999999	76.76100102	28.04067358	7.988783092	-0.204612827	0.722758301	0.491666667	0.042361442	4.491160099	1.130392042	0.023407735	0.15	0.036820297	0.869193666	0.005541145	0.798507463	-0.027814549	0.182518238
Sub.6	Normal	6	108.771915	38.70394342	5.428848342	-0.146067788	0.748774061	0.458333334	69.90898198	26.01413887	8.170513007	-0.228116749	0.684485298	0.458333333	0.027332712	2.897814121	0.631006839	0.012886085	0.425	0.012749209	0.466445064	0.014583503	0.760869565	-0.143203053	0.014553691
Sub.6	Pull	1	100.1019254	37.40465274	12.7195082	-0.531767609	0.795334412	0.391666667	89.53184916	36.70856807	9.398156411	-0.08085131	0.590190216	0.566666667	0.024895093	2.639377761	0.632965944	0.015141686	0.141666667	0.013972849	0.561269196	0.010922244	0.712121212	0.061917821	0.164658089
Sub.6	Pull	2	94.54659993	29.37716745	21.62456294	-0.448343647	0.749045102	0.466666667	69.64224809	20.58500887	16.9177752	-0.324553498	0.712181492	0.441666667	0.054193875	5.745634664	1.186944552	0.023762968	0.133333334	0.049857633	0.919986492	0.004336242	0.723076923	0.011374164	0.172860949
Sub.6	Pull	3	98.8677969	29.76072192	12.92470519	-0.415563836	0.658840173	0.408333333	68.54429935	25.38158723	12.44193081	-0.258189883	0.734751676	0.325	0.049804302	5.280252107	0.639760731	0.014392513	0.125	0.080297239	1.612255083	-0.030492937	0.777777778	-0.199930314	0.093255937
Sub.6	Pull	4	113.1015205	35.01402893	16.92163003	-0.274542727	0.709808555	0.5	69.21665367	24.1846801	13.62666895	-0.268123511	0.65034107	0.4	0.042690127	4.526007255	0.914362837	0.016994703	0.183333333	0.056770433	1.329825808	-0.014080306	0.641791045	-0.017144383	0.171826146
Sub.6	Pull	5	92.88912492	20.5479537	18.81181801	-0.396921688	0.536887208	0.441666667	72.83455454	26.05042563	21.50849665	-0.352996998	0.770669863	0.358333333	0.050686837	5.373818423	1.198769909	0.025415622	0.15	0.05261249	1.03799119	-0.001925653	0.746153846	-0.154213177	0.080454479
Sub.6	Pull	6	103.3989762	28.13015635	12.33555999	-0.310697016	0.602921436	0.416666667	65.49660434	22.00787521	13.02273427	-0.306257577	0.681385711	0.333333333	0.036667094	3.887445317	0.779148268	0.017486421	0.141666666	0.043459415	1.185242967	-0.006792321	0.729508197	-0.131774355	0.06030381
Sub.6	Speed	1	108.3653892	37.59702763	15.33729638	-0.23600065	0.309083088	0.416666667	95.44899142	44.59077602	21.53383834	-0.313109893	0.829168384	0.366666666	0.035755658	4.422617293	1.098520427	0.020867633	0.333333333	0.041684289	1.165809588	-0.005928631	0.688405797	-0.554515218	-0.350809017
Sub.6	Speed	2	118.0405981	37.9293637	15.84351683	-0.444958223	0.642217238	0.466666667	100.257992	41.21591285	11.32815782	-0.360015907	0.915327143	0.483333333	0.035626664	4.406662044	1.304769825	0.022202692	0.108333334	0.040162999	1.127329775	-0.004536335	0.757575758	-0.407500103	-0.16279495
Sub.6	Speed	3	125.4618397	46.41912829	12.06948835	-0.127572691	0.772231995	0.516666666	78.39628273	32.08814764	8.839521227	-0.298222022	0.773542504	0.408333334	0.032002578	3.958398827	1.378955317	0.021239026	0.416666666	0.041320266	1.291154323	-0.009317689	0.725806452	-0.23751621	-0.014348511
Sub.6	Speed	4	99.2632684	42.83222719	9.430052759	-0.252871762	0.759614137	0.4	75.28025868	32.91612016	8.613907709	-0.185717325	0.677307373	0.441666666	0.028278162	3.497725841	0.790358954	0.015584742	0.316666666	0.031306204	1.107080595	-0.003028042	0.7265625	-0.119026092	0.047865717
Sub.6	Speed	5	105.7030773	37.32355255	8.98101106	-0.163144132	0.684647995	0.475	70.36858757	28.20417494	9.157156363	-0.198162736	0.665888634	0.425	0.023255213	2.876437316	0.690178789	0.011680282	0.041666667	0.020233359	0.870056935	0.003021854	0.723076923	-0.151816493	-0.022194471
Sub.6	Speed	6	100.2696728	28.11884574	14.22072512	-0.254478648	0.679447751	0.458333334	72.58684975	29.39806679	8.772532034	-0.302223251	0.819896865	0.425	0.036463331	4.510149425	1.116079915	0.019456934	0.133333334	0.034993804	0.959698485	0.001469527	0.723880597	-0.287762153	-0.029216625
Sub.6	Weights	1	127.2563829	42.88027096	17.21191695	-0.34417624	0.467064661	0.466666667	77.82971008	33.78070992	17.95361465	-0.32490872	0.696870281	0.341666666	0.048766598	6.004143552	1.470234864	0.025059504	0.4	0.062869202	1.289185718	-0.014102604	0.761538462	-0.362560484	-0.116782133
Sub.6	Weights	2	107.9807955	35.17476193	12.9816325	-0.323627668	0.682458179	0.441666667	80.91717309	33.25961532	8.146285951	-0.230291958	0.711677101	0.533333333	0.042194668	5.195007494	1.206892388	0.021816784	0.083333333	0.041702805	0.988343019	0.000491862	0.760273973	-0.138758595	-0.002344469
Sub.6	Weights	3	104.9731475	35.57676003	11.32288804	-0.259781789	0.667265061	0.4	82.01044635	33.56294683	9.592060294	-0.263541598	0.787967674	0.5	0.033361631	4.107484012	1.159126342	0.023170694	0.108333333	0.024373346	0.730580172	0.008988285	0.75	-0.083574922	0.08795601
Sub.6	Weights	4	123.2530018	41.40907517	7.531660428	-0.343496149	0.895534026	0.566666667	68.13140058	22.2633607	7.881418827	-0.143827421	0.495841074	0.375	0.058701353	7.227310578	1.304386093	0.018188429	0.15	0.093117396	1.586290458	-0.034416043	0.75	-0.109038882	0.091102177
Sub.6	Weights	5	118.1534991	40.62646201	5.76771758	-0.24102659	0.601296952	0.491666667	70.53567888	26.42800771	7.166202191	-0.259426715	0.64632363	0.441666666	0.031002693	3.817051573	1.056351556	0.017239257	0.058333333	0.024301197	0.783841487	0.006701496	0.731343284	-0.011340797	0.161604939
Sub.6	Weights	6	100.7435614	33.88619888	11.6410204	-0.382351613	0.751532939	0.458333334	73.61173648	26.15258585	7.793708396	-0.276332997	0.672615919	0.441666667	0.036049511	4.438415746	1.356671618	0.023708302	0.125	0.031959365	0.886540871	0.004090146	0.8046875	-0.110076395	0.083348109
Sub.7	Normal	1	106.6872439	37.47816946	9.436922832	-0.449400028	0.645547978	0.541666667	78.10579007	26.34564982	15.91538892	-0.259517331	0.566592283	0.516666667	0.033231408	3.486639371	1.016881749	0.017852581	0.108333334	0.000261442	0.007867322	0.032969966	0.717105263	-0.165020649	-0.158296375
Sub.7	Normal	2	113.6125617	46.33319609	9.736025026	-0.760656988	0.617131348	0.533333333	79.06934577	24.30231356	10.48983496	-0.342704129	0.711111151	0.433333334	0.051913813	5.446797222	1.30233534	0.022989088	0.166666667	0.05171935	0.996254127	0.000194463	0.786666667	-0.171414749	0.01060843
Sub.7	Normal	3	106.3200827	42.77030749	11.66961755	-0.245283474	0.548302805	0.45	74.57916261	25.82116142	9.407859666	-0.264361062	0.67104578	0.525	0.035317493	3.705511398	1.14917606	0.024211183	0.425	0.000603505	0.01708798	0.034713989	0.739726027	-0.082398039	-0.042034455
Sub.7	Normal	4	114.8271748	36.67771589	14.73599359	-0.486612072	0.564715315	0.500000001	79.83503561	30.35074597	12.12879773	-0.206971858	0.702937426	0.466666666	0.046139323	4.840937724	1.209084263	0.022690177	0.166666667	0.044715341	0.969137349	0.001423982	0.705479452	-0.312031868	-0.104945089
Sub.7	Normal	5	107.6008296	34.93870038	15.21386628	-0.392135207	0.550602088	0.500000001	78.75878718	30.15193675	10.58436617	-0.182342409	0.657953183	0.5	0.046359959	4.864086915	1.343282085	0.025267445	0.158333334	0.040148538	0.866017535	0.006211422	0.735294118	-0.207493008	-0.096432089
Sub.7	Normal	6	109.0778629	37.78790906	8.538421492	-0.341180152	0.542974436	0.491666666	77.14179593	28.45137033	9.68847422	-0.213545733	0.646922833	0.483333334	0.036910356	3.872634591	0.934361983	0.017956197	0.108333333	0.021083741	0.571214772	0.015826616	0.719178082	-0.254488697	-0.130710783
Sub.7	Pull	1	110.2707664	35.52218043	11.98311841	-0.824739776	0.628621122	0.508333333	78.56574347	25.14016305	11.43665738	-0.232533242	0.592356845	0.416666667	0.060854892	6.384895293	1.048569739	0.019531355	0.158333334	0.056248078	0.924298377	0.004606814	0.715277778	0.023104447	0.188293597
Sub.7	Pull	2	108.3437608	37.77894432	14.34350445	-0.565352331	0.790556028	0.391666667	83.94666621	24.52748917	10.21996937	-0.038878784	0.469039977	0.541666667	0.050423954	5.290481226	1.206834593	0.028910725	0.066666667	0.056534483	1.121183063	-0.006110529	0.73943662	-0.089674089	-0.024902081
Sub.7	Pull	3	109.197712	38.38437909	14.01481904	-0.545485687	0.759574805	0.399999999	78.96217711	28.28590452	11.16305631	-0.196043811	0.570600888	0.475	0.035305605	3.704264054	1.029826735	0.024352661	0.058333333	0.027663985	0.783557878	0.00764162	0.753623188	0.080784283	0.214535026
Sub.7	Pull	4	107.2362287	35.61211088	13.99702896	-0.500022808	0.754901605	0.416666667	77.68592418	26.74707508	8.850011643	-0.26423162	0.639385598	0.466666666	0.036255981	3.803977527	1.158669719	0.026288747	0.1	0.030121547	0.830802158	0.006134434	0.739130435	-0.126280901	0.068958215
Sub.7	Pull	5	105.4846207	35.95102616	13.35885022	-0.470681385	0.721478173	0.424999999	79.78981139	28.45318191	8.454601652	-0.176302043	0.662747793	0.491666667	0.044361657	4.654425086	0.943908333	0.02089158	0.075	0.038112122	0.859123032	0.006249536	0.722222222	-0.061948799	0.156410312
Sub.7	Pull	6	108.6723739	36.24444266	12.51347854	-0.475005761	0.798291038	0.433333333	83.03290753	28.27156291	12.94965533	-0.185232049	0.638963278	0.458333333	0.05287187	5.547316573	1.111767599	0.02408498	0.116666666	0.042977991	0.812870642	0.009893879	0.722222222	-0.163386654	0.082617478
Sub.7	Speed	1	117.1166438	41.76097436	13.53745247	-0.44070077	0.521610872	0.466666667	81.56670282	32.8597741	11.99729181	-0.247999724	0.726986444	0.466666667	0.04555563	5.576312773	1.220085262	0.021273202	0.075	0.032882104	0.721801117	0.012673525	0.698630137	-0.232297394	-0.155651097
Sub.7	Speed	2	114.3831792	37.79200223	11.60658065	-0.305124048	0.456525122	0.483333333	77.19369114	31.84675102	11.29904704	-0.236554507	0.713634499	0.491666667	0.046480453	5.689517323	1.172960289	0.019611586	0.1	0.038435347	0.826914207	0.008045106	0.692857143	-0.173871598	-0.108232291
Sub.7	Speed	3	106.1825244	45.92392175	9.91875986	-0.299998623	0.661752348	0.458333333	79.76439003	35.04960844	4.913050694	-0.170109584	0.686169894	0.483333333	0.033303353	4.076552422	0.933372195	0.016259951	0.258333333	0.028509543	0.856056248	0.00479381	0.688405797	-0.077458657	0.042344048
Sub.7	Speed	4	108.8768442	49.87650524	11.15961387	-0.477856366	0.724745015	0.441666666	77.25211048	29.62639259	8.979747796	-0.178820942	0.701794661	0.475	0.04422578	5.413530358	1.201801995	0.021832058	0.166666666	0.047301744	1.069551378	-0.003075964	0.764285714	-0.27682584	-0.126880254
Sub.7	Speed	5	115.5727715	41.68425575	9.218002576	-0.222429497	0.596913745	0.475	75.82929651	28.8009365	7.720515589	-0.196417394	0.700302201	0.508333333	0.028687393	3.511528138	0.905043026	0.015360462	0.4	0.008114791	0.282869603	0.020572601	0.681818182	-0.181230224	-0.094482786
Sub.7	Speed	6	105.8628764	40.86730314	6.971738932	-0.169305915	0.61574177	0.45	78.19360608	31.31095325	8.459549047	-0.217327502	0.695631398	0.45	0.029817784	3.649895597	0.660915196	0.011950345	0.408333334	0.002765715	0.092753868	0.02705207	0.669117647	-0.213227143	-0.146207125
Sub.7	Weights	1	111.4660692	36.20749878	7.698294255	-0.176657025	0.523049849	0.408333334	78.45704508	32.33572227	6.41437192	-0.190614505	0.614414869	0.525	0.034716348	4.239560423	1.114502725	0.021924254	0.25	0.019830699	0.571220765	0.014885649	0.705479452	-0.015121377	0.045553883
Sub.7	Weights	2	114.7444168	42.03447168	10.78779929	-0.427068875	0.623109699	0.541666666	79.39642908	32.20349208	6.784659602	-0.19918545	0.567167408	0.491666667	0.054332052	6.635030183	1.579004853	0.023478246	0.208333333	0.064684943	1.190548498	-0.010352891	0.722222222	-0.042770993	0.036236211
Sub.7	Weights	3	103.9506651	38.43251838	10.36684668	-0.371675826	0.536493083	0.441666666	81.08005135	32.01324644	10.61771567	-0.196262341	0.667965557	0.491666667	0.042425999	5.181063006	1.204742945	0.022113057	0.091666666	0.036340103	0.856552671	0.006085896	0.713333333	-0.126731281	0.022201501
Sub.7	Weights	4	114.3189635	37.64131448	14.26009294	-0.459004813	0.554827601	0.5	78.37785438	31.38275377	10.73620575	-0.187229686	0.622596928	0.458333334	0.049510107	6.046174307	1.278061034	0.020685576	0.133333334	0.053358248	1.077724345	-0.003848141	0.683098592	-0.278025584	-0.119884454
Sub.7	Weights	5	108.9935896	36.7012244	8.419846228	-0.226620208	0.547147644	0.424999999	74.55077031	29.41357167	8.717928718	-0.141492161	0.517965218	0.45	0.021675447	2.647005623	0.916264091	0.017466089	0.183333333	0.003811775	0.175856822	0.017863672	0.764705882	-0.051805524	0.012507563
Sub.7	Weights	6	105.2712921	33.85902798	13.16630254	-0.294920331	0.715581552	0.45	77.75756767	30.68108262	8.37342821	-0.201021673	0.596694283	0.475	0.037927758	4.631737807	1.363011617	0.024354586	0.183333333	0.045055777	1.187936731	-0.007128019	0.792857143	-0.136973494	0.00702141
Sub.8	Normal	1	90.56021063	45.36872119	40.77983272	-0.61548483	0.443089412	0.408333334	85.30891256	31.20271516	48.06814572	-0.085663592	0.220406891	0.333333333	0.043443177	4.856947211	1.211885667	0.026440194	0.383333334	0.009712319	0.223563729	0.033730859	0.830985915	-0.228579935	-0.286895009
Sub.8	Normal	2	118.7528109	46.19095574	27.85031188	-0.412352287	0.4912238	0.525	83.55079825	37.60413143	24.00653674	-0.304763433	0.647427166	0.533333334	0.065103006	7.278516029	1.274336129	0.021520962	0.3	0.043659397	0.670620294	0.021443609	0.746835443	0.017383249	0.06935476
Sub.8	Normal	3	120.428834	45.54039345	22.07921585	-0.368108293	0.560704276	0.516666667	85.19252679	37.88908647	16.60797141	-0.258693043	0.612455925	0.516666667	0.035492215	3.968029584	1.155559342	0.019928496	0.125	0.007754268	0.218477988	0.027737947	0.720779221	-0.167193532	-0.108496164
Sub.8	Normal	4	122.1604099	44.92396923	25.45921876	-0.465616252	0.677335318	0.525	87.23779297	37.39309757	20.45195581	-0.29347617	0.576744154	0.475	0.039307918	4.39462521	1.443220819	0.024417415	0.091666667	0.011797901	0.300140566	0.027510017	0.756097561	-0.039013589	0.018155334
Sub.8	Normal	5	116.6438976	42.92361534	21.63722203	-0.444405599	0.679448743	0.483333333	75.0554578	31.58583105	16.91350452	-0.211418969	0.625373738	0.483333334	0.041576558	4.648259186	1.018910146	0.018624143	0.125	0.029218264	0.702758137	0.012358294	0.756097561	-0.088892304	0.028670995
Sub.8	Normal	6	110.7531561	49.40816813	17.15815618	-0.323598564	0.760638391	0.483333333	74.10741829	30.6921639	11.96405129	-0.153561684	0.650207244	0.566666667	0.034728307	3.882624743	0.782068158	0.014404058	0.45	0.006411871	0.184629533	0.028316436	0.726190476	0.111480894	0.21809558
Sub.8	Pull	1	112.7461439	49.7017304	35.70669216	-0.645429015	0.593717486	0.458333333	100.2316505	40.95403485	37.1308016	-0.188534623	0.499319391	0.425	0.041347694	4.622672202	1.010602345	0.019812164	0.433333333	0.006267241	0.151574125	0.035080454	0.720779221	-0.013917184	0.050035642
Sub.8	Pull	2	114.7260591	51.08257281	27.47851073	-0.667748257	0.807834011	0.45	83.41291978	33.99768644	23.83214565	-0.206104137	0.569871958	0.508333333	0.043501853	4.863507115	1.17224357	0.023376651	0.408333333	0.005114324	0.117565651	0.038387529	0.753333333	-0.094447413	-0.003622575
Sub.8	Pull	3	119.1148029	46.64219462	32.06693146	-0.666806656	0.826044427	0.458333333	102.7598311	42.18592683	22.96505409	-0.234214628	0.713923046	0.566666667	0.054045897	6.042331331	1.566441649	0.030356584	0.141666667	0.037389546	0.691810999	0.016656351	0.746835443	-0.01157105	0.175872015
Sub.8	Pull	4	116.4968128	44.59002314	31.21636271	-0.60711133	0.771667203	0.441666667	102.5113755	40.02541923	19.7874152	-0.244186207	0.661576437	0.541666667	0.056158737	6.278546755	1.414675745	0.028484472	0.133333333	0.043719148	0.778492363	0.012439589	0.789473684	0.070136267	0.260141431
Sub.8	Pull	5	113.8969105	36.76548844	26.15134698	-0.635668442	0.710110032	0.475	70.92701568	25.56537093	19.343572	-0.224344458	0.730178202	0.541666666	0.053133843	5.940363605	1.165560607	0.021746111	0.15	0.058104834	1.09355603	-0.004970991	0.724358974	-0.009193675	0.190522898
Sub.8	Pull	6	114.8379433	37.52646278	22.53340352	-0.493697652	0.611641444	0.516666667	78.21203097	33.95318001	15.16010166	-0.216864713	0.569606257	0.483333334	0.038519908	4.30652575	0.921140527	0.015887561	0.175	0.036987006	0.960204923	0.001532903	0.6625	0.027764607	0.14994647
Sub.8	Speed	1	118.3483134	52.76144682	27.14849681	-0.584291669	0.823330943	0.483333333	82.14751857	32.71028926	22.40416088	-0.161197727	0.69339036	0.441666666	0.046249055	6.032418389	1.593276089	0.025005526	0.449999999	0.030421049	0.657765849	0.015828006	0.784722222	-0.249235119	-0.090409761
Sub.8	Speed	2	123.683634	49.76469905	27.95139608	-0.591303367	0.768815587	0.508333333	101.9021084	48.2368783	18.41144973	-0.217815	0.714602598	0.525	0.037988378	4.954950764	1.732841275	0.025838956	0.116666667	0.021327963	0.561433902	0.016660415	0.789855072	0.014320146	0.105698022
Sub.8	Speed	3	116.6301171	54.7686483	23.02001287	-0.423277881	0.801521702	0.491666666	74.05558696	32.11536648	17.59244402	-0.12928279	0.550083319	0.475	0.038213922	4.984369171	1.288152218	0.019944528	0.433333333	0.016105743	0.421462716	0.022108178	0.779220779	-0.012787916	0.025175814
Sub.8	Speed	4	117.1431955	47.94816299	23.91690605	-0.456779855	0.606790042	0.466666667	79.17928969	32.03407812	18.20187449	-0.241903143	0.699752349	0.441666667	0.03599143	4.694482144	1.129210318	0.018323836	0.108333333	0.028842026	0.801358173	0.007149403	0.718309859	-0.142036736	-0.030626325
Sub.8	Speed	5	122.8508487	47.03888202	23.24072625	-0.465529795	0.667021047	0.508333333	95.79260531	44.0240091	16.57840345	-0.267483073	0.655294985	0.466666667	0.036547433	4.767003568	1.256615925	0.018737733	0.125	0.028391041	0.776827227	0.008156392	0.726666667	-0.331887675	-0.252937666
Sub.8	Speed	6	125.0470612	48.83212647	21.04302325	-0.592247237	0.883067997	0.516666666	64.98345809	31.99497423	15.8172562	-0.110585998	0.449690952	0.458333333	0.039610289	5.166502079	1.218808645	0.01792007	0.125	0.025912815	0.654194036	0.013697474	0.786764706	-0.020311748	0.007556442
Sub.8	Weights	1	118.6057812	47.87765815	26.51923277	-0.428481352	0.585070337	0.483333334	78.74905291	34.96786508	23.21697393	-0.155735561	0.576003749	0.458333333	0.039597749	5.108109599	1.377650332	0.02196418	0.425	0.010840235	0.273758865	0.028757514	0.75	-0.084409773	-0.051520614
Sub.8	Weights	2	124.1478087	45.80876025	27.27458886	-0.458384196	0.567936925	0.508333333	84.8151825	38.22897958	23.76185033	-0.291424868	0.673011724	0.508333334	0.041684618	5.377315778	1.538834262	0.023274127	0.125	0.017392273	0.417234799	0.024292345	0.74691358	-0.156673511	-0.061184487
Sub.8	Weights	3	119.4251863	50.40872203	24.46076762	-0.435187308	0.688033171	0.483333333	77.47013139	32.91898281	20.62294565	-0.141952985	0.648051222	0.508333333	0.037414947	4.826528122	1.446868889	0.023049962	0.441666666	0.007581791	0.202640713	0.029833155	0.769230769	-0.058089157	0.03262956
Sub.8	Weights	4	118.703224	53.09249499	29.51930246	-0.526431784	0.845126494	0.5	98.23487589	39.47004681	27.63950884	-0.163009848	0.747399326	0.466666667	0.038097458	4.914572045	1.778638291	0.027324753	0.166666667	0.015119393	0.396860947	0.022978065	0.869565217	-0.101414624	0.095365389
Sub.8	Weights	5	118.4343323	49.58198011	25.61160256	-0.506060737	0.787748972	0.475000001	96.14799489	39.40488897	20.86012164	-0.229131058	0.602724365	0.458333333	0.055986692	7.222283306	1.843646354	0.029823629	0.15	0.029923744	0.534479591	0.026062948	0.849315068	-0.084507173	0.046922568
Sub.8	Weights	6	110.2266978	45.05399956	19.58873064	-0.334744463	0.545217397	0.483333333	75.87177792	33.07151259	15.2965711	-0.157904535	0.618827851	0.533333334	0.025363021	3.271829759	0.919787772	0.014709107	0.45	0.002656932	0.104756145	0.022706089	0.691358025	0.03142058	0.055426717
